# Supplementary material for: Genome-Wide Transcriptome Profiling Reveals the Mechanisms Underlying Hepatic Metabolism under Different Raising Systems in Yak
Source: Animals (Basel). 2024 Feb 23;14(5):695. doi: 10.3390/ani14050695 (PMC10930694; doi:10.3390/ani14050695)
Supplement: Supplementary file 1 [file animals-14-00695-s001.zip › RIN parameters .xlsx]

## Sheet: Sheet1
Sample	RIN
C1	8.2
C2	8.1
C3	8.2
T1	8.2
T2	8.1
T3	8.1
